# Supplementary material for: Heptanoate Improves Compensatory Mechanism of Glucose Homeostasis in Mitochondrial Long-Chain Fatty Acid Oxidation Defect
Source: Nutrients. 2023 Nov 5;15(21):4689. doi: 10.3390/nu15214689 (PMC10649308; doi:10.3390/nu15214689)
Supplement: Supplementary file 1 [file nutrients-15-04689-s001.zip]

Archive with 1 entries (1 files):
- nutrients-2652511-supplementary.pdf
